# Supplementary material for: Proof of concept pilot study to assess the utility of magnetic resonance extra-cellular volume quantification to diagnose advanced liver disease in people with Cystic Fibrosis
Source: PLoS One. 2025 Mar 4;20(3):e0318085. doi: 10.1371/journal.pone.0318085 (PMC11878935; doi:10.1371/journal.pone.0318085)
Supplement: S1 Data — (XLXS) [file pone.0318085.s001.xlsx]

## Sheet: 3T data
3T Data
									Minus excluded cases
Healthy controls			fibroscan	ECV					Healthy controls		height	weight	BMI	FEV1		CAP	fibroscan	ECV			ECV	fibroscan	age	bmi	fev1	cap
			2.8	0.226575												171	2.8	0.226575												3.1		175
			4.2	0.311835												202	4.2	0.311835		Mean	0.315619	4.18	#DIV/0!	#DIV/0!		156.8				4.3	4.1	227	249.333
			4.5	0.340063												119	4.5	0.340063		Median	0.314435	4.3	#NUM!	#NUM!		171				4.9	0.916515	346	87.6603
			5.1	0.385186												176	5.1	0.385186		SD	0.0578396	0.846759	#DIV/0!	#DIV/0!		37.7717
			4.3	0.314435												116	4.3	0.314435
CF cirrhosis									CF cirrhosis
			13.8	0.488064			Y	Y						94		229	13.8	0.488064
			7	0.295872			N	Y						65		174	7	0.295872		Mean	0.387899	12.0167	#DIV/0!	#DIV/0!	79.5	223
			11.4	0.370192			Y	Y						71		100	11.4	0.370192		Median	0.376662	12	#NUM!	#NUM!	75.5	211
			5.5	0.383132			N	Y						73		333	5.5	0.383132		SD	0.0673003	5.78357	#REF!	#DIV/0!	12.724	87.1344
			6.3	0.259879	Excluded - not cirrhotic		N	Y						78		193	12.6	0.352023
			12.6	0.352023			Y	Y						96		309	21.8	0.438111
			21.8	0.438111
CF no liver disease							CFRD	PEI	CF no liver disease
			4.7	0.292045			Y	Y						68		232	4.7	0.292045
			4.6	0.281517			N	Y						86		250	4.6	0.281517		Mean	0.296626	4.62	#DIV/0!	#DIV/0!	80	233.6
				0.356755			N	Y						71		304	6	0.356755		Median	0.281517	4.6	#NUM!	#NUM!	86	250
			4.2	0.281047			N	N						87		282	4.2	0.281047		SD	0.034371	0.884308	#DIV/0!	#DIV/0!	9.66954	79.717
			3.6	0.271767			N	Y						88		100	3.6	0.271767
																		0.0667

## Sheet: 1.5T data
Healthy controls
		ECV
		0.26373
		0.300691
		0.218345
		0.258399
		0.367449
		0.214285
		0.257941
		0.263974
CF - no liver disease
		ECV	fibroscan	CAP	BMI	FEV1
		0.343223	4.9	175	17.9	50.2
		0.262993	4.6	346	26.2	52.9
		0.299125			28	54.1
		0.300857	3.1	217	24.2	44.5
		0.295339	4.6	238	22.2	26
		0.26732			20.4	62.3
		0.357581			24.4	34.2
		0.350123				52.4
CF - cirrhosis
		ECV	fibroscan	CAP	BMI	FEV1
		0.317032			21.7	66
		0.406298	11.8	228	26.6	60.4
